# Supplementary material for: Data from an incentivized laboratory experiment on strategic medical choices
Source: Data Brief. 2021 Mar 3;35:106926. doi: 10.1016/j.dib.2021.106926 (PMC7988277; doi:10.1016/j.dib.2021.106926)
Supplement: Supplementary Data S1 — Stata commands. Supplementary Raw Research Data. This is open data under the CC BY license http://creativecommons.org/licenses/by/4.0/ [file mmc1.zip]

Archive with 1 entries (1 files):
- Data_in_Brief.do
