# Supplementary material for: Data from an incentivized laboratory experiment on strategic medical choices
Source: Data Brief. 2021 Mar 3;35:106926. doi: 10.1016/j.dib.2021.106926 (PMC7988277; doi:10.1016/j.dib.2021.106926)
Supplement: Supplementary Data S1 — Stata commands. Supplementary Raw Research Data. This is open data under the CC BY license http://creativecommons.org/licenses/by/4.0/ [file mmc1.zip › Data_in_Brief.do]

*clear
*cd "C:\Users\geircgo\Dropbox (UiO)\qre_manuscript\feb19"
*use "qre.dta", clear
*window manage forward results
*sort unique_id market patient_type

*clear
*use "C:\Users\geircgo\Dropbox (UiO)\ORIG_Competitionproject\dropbox_copycompetition\Albert_Daniel_Geir\03-Raw-data\data_may2017\datafrom_version9excel.dta"

************************************
*to start from original excel file:
************************************
*window manage forward results
*window manage forward results
*clear
*clear frames
*import excel "C:\Users\geircgo\Dropbox (UiO)\qre_manuscript\submission\JCM\resubmission\Datain brief\20141216-data-v9-1.xlsx", sheet("cleaned-data")  firstrow
*keep  Unique_id Patient_type quality_choice market 
*keep if market!=.
*order quality_choice ,last
*sort Unique_id market Patient_type
*egen id=group(Unique_id)
*drop Unique_id
*egen occasion=group( market Patient_type  )
*drop market Patient_type
*reshape wide quality_choice,i(id) j(occasion)
*save "C:\Users\geircgo\Dropbox (UiO)\qre_manuscript\submission\JCM\resubmission\Datain brief\data.dta",replace
*cd "C:\Users\geircgo\Dropbox (UiO)\qre_manuscript\submission\JCM\resubmission\Datain brief\filesforsubmission\"
*export excel using "GeGodager_2020_rawdata", firstrow(variables) replace


quiet{
	
**********************************************************************************
*Do file for Data In Brief. Describes how to prepare the matrices of the 24 games
**********************************************************************************
window manage forward results
clear
clear frames
cd "C:\Users\geircgo\Dropbox (UiO)\qre_manuscript\submission\JCM\resubmission\Datain brief\filesforsubmission\"
************************************
frame rename default ExpPara
noisily display "Parameters of experiment by Ge &Godager 2020"
************
set obs 8
gen one=1
gen patient_type=_n
label var patient_type "Patient type"

gen F=15
label var F "Payment parameter"
replace F=10 in 1/2 
replace F=10 in 5/6

gen phi=0.1
label var phi "Cost parameter"
replace phi= 0.075 in 2
replace phi= 0.075 in 6/8
noisily display "Parameters defining 8 patient types"
noisily list ,separator(8)  nocompress  abbreviate(13) 

gen delta=1 
label var delta "Patient benefit parameter"
replace delta= 0.5 in 3
replace delta= 0.5 in 5/6
replace delta= 0.5 in 8

expandcl 3,cluster(one) gen(market)
recode market (3=4)
label var market "# of players"
sort market patient_type

gen occasion=_n
label define occasionlabel ///
1 "monopoly, patient 1" ///
2 "monopoly, patient 2" ///
3 "monopoly, patient 3" ///
4 "monopoly, patient 4" ///
5 "monopoly, patient 5" ///
6 "monopoly, patient 6" ///
7 "monopoly, patient 7" ///
8 "monopoly, patient 8" ///
9 "duoopoly, patient 1" ///
10 "duoopoly, patient 2" ///
11 "duoopoly, patient 3" ///
12 "duoopoly, patient 4" ///
13 "duoopoly, patient 5" ///
14 "duoopoly, patient 6" ///
15 "duoopoly, patient 7" ///
16 "duoopoly, patient 8" ///
17 "quadropoly, patient 1" ///
18 "quadropoly, patient 2" ///
19 "quadropoly, patient 3" ///
20 "quadropoly, patient 4" ///
21 "quadropoly, patient 5" ///
22 "quadropoly, patient 6" ///
23 "quadropoly, patient 7" ///
24 "quadropoly, patient 8" ,replace
label values occasion occasionlabel
label var occasion "Identifier for each of the 24 games"
noisily display "Patient types in games"
noisily list ,separator(8)  nocompress  abbreviate(13) 

frame put one occasion , into(GameMat)
************************************
frame change GameMat
noisily display "Preparing 24 payoff matrices"
**********************************
expandcl 11,cluster(occasion) gen(altjt1)
expandcl 11 if occasion>8,cluster(occasion) gen(altjt2)
replace altjt2=altjt2+88
expandcl 11 if occasion>16,cluster(occasion) gen(altjt3)
replace altjt3=altjt3+88+88
expandcl 11 if occasion>16,cluster(occasion) gen(altjt4)
replace altjt4=altjt4+88+88

recode altjt2 (nonmiss=.) if occasion<9
recode altjt3-altjt4 (nonmiss=.) if occasion<17

forval i=1(1)4 {
gen altj`i'=altjt`i' -1-(occasion-1)*11
}
 
frlink m:1 occasion , frame(ExpPara)
frget market patient_type  F phi delta , from(ExpPara) 
drop ExpPara

************************************

************


recode altj2-altj4 (missing=.a)
label define relevance ///
.a "N/A in this game" ,replace
label values altj2-altj4  relevance 
label var altj1 "Quality alternative, player 1 (row)"
label var altj2 "Quality alternative, player 2 (col)"
label var altj3 "Quality alternative, player 3 (col)"
label var altj4 "Quality alternative, player 4 (col)"
drop  altjt2 altjt3 altjt4 one

**********************************************************************************
*Compute profit and patient benefit
*Note that the number of patients in each market is normalized to 1 
**********************************************************************************
gen smallpi=round((F-phi*(altj1^2)),0.01) 
label var smallpi "Per patient profit, \pi "

gen   z1=.
replace z1=smallpi if market==1
replace z1=smallpi*(round(exp(delta*altj1)/(exp(delta*altj1)+exp(delta*altj2)),0.01) ) if market==2
replace z1=smallpi*(round(exp(delta*altj1)/(exp(delta*altj1)+exp(delta*altj2)+exp(delta*altj3)+exp(delta*altj4)),0.01))  if market==4

gen smallb=delta*altj1
label var smallb "Per patient benefit, b"

gen  z2=.
replace z2=smallb if market==1
replace z2=delta*altj1*(round(exp(delta*altj1)/(exp(delta*altj1)+exp(delta*altj2)),0.01) ) + delta*altj2*(round(exp(delta*altj2)/(exp(delta*altj1)+exp(delta*altj2)),0.01) ) if market==2
replace z2=delta*altj1*(round(exp(delta*altj1)/(exp(delta*altj1)+exp(delta*altj2)+exp(delta*altj3)+exp(delta*altj4)),0.001) ) ///
          +delta*altj2*(round(exp(delta*altj2)/(exp(delta*altj1)+exp(delta*altj2)+exp(delta*altj3)+exp(delta*altj4)),0.001) ) ///
          +delta*altj3*(round(exp(delta*altj3)/(exp(delta*altj1)+exp(delta*altj2)+exp(delta*altj3)+exp(delta*altj4)),0.001) ) ///
          +delta*altj4*(round(exp(delta*altj4)/(exp(delta*altj1)+exp(delta*altj2)+exp(delta*altj3)+exp(delta*altj4)),0.001) ) if market==4
label var z1 "Profit, rowplayer, \PI"
label var z2 "Patient benefit, B"

**********************************************************************************
*Describe games in duopoly
**********************************************************************************
forval i=1(1)8{
frame put altj1 altj2 z1 z2   if market==2 & patient_type==`i' ,into(duopolyp`i')
frame duopolyp`i'{
format z*   %9.2f 
rename z1 z1_
rename z2 z2_
reshape wide z1_ z2_ ,i( altj1 ) j( altj2 )
noisily display "Payoff matrix  of patient game `i' in duopoly." 
noisily display "(Payoff vector to the rowplayer.)"
noisily list altj1  z*    ,separator(11)    table  noobs  compress abbreviate(4) 
}
}

frame create rawdata
frame change rawdata
*noisily display "Preparing raw Ge & Godager 2020 data for estimation"

import excel "GeGodager_2020_rawdata", firstrow
forval o=1(1)24{
label var quality_choice`o' "Observed choice in game `o'"
}
label var id "Id for each decision-maker"


frame copy rawdata choicedata
frame change choicedata
reshape long quality_choice,i(id) j(occasion)
label var occasion "Identifier for each of the 24 games"
label var quality_choice "Observed choice in game t"
gen one=1

expandcl 11,cluster(one ) gen(altj1)
replace altj1=altj1-1
label var altj1 "Quality alternative, player 1 (row)"
frlink m:1 occasion , frame(ExpPara)
frget patient_type F phi delta market, from(ExpPara) 
drop ExpPara one
gen choice=0
replace choice=1 if quality_choice==altj1
label var choice "0/1 indicator of choice"

sort id occasion altj1


noisily frame dir
noisily  pwf

}
**********************************************************************************
*Note:
* About content of frames: 
*  ExpPara    24 x 7         : Contain experimental parameters over the 24 Games
*  GameMat    118184 x 19    : The complete Game Matrices for 24 Games. 8*11 cells (88 lines ) in Monopoly, 8*11^2 cells (968) in duoply, 8*11^4 cells (117 128 lines) in quadropoly
*  p1duopoly  11 x 23        : The Game matrix for Patient Game 1 in duopoly
*  p2duopoly  11 x 23        : The Game matrix for Patient Game 2 in duopoly
*  p3duopoly  11 x 23        : The Game matrix for Patient Game 3 in duopoly
*  p4duopoly  11 x 23        : The Game matrix for Patient Game 4 in duopoly
*  p5duopoly  11 x 23        : The Game matrix for Patient Game 5 in duopoly
*  p6duopoly  11 x 23        : The Game matrix for Patient Game 6 in duopoly
*  p7duopoly  11 x 23        : The Game matrix for Patient Game 7 in duopoly
*  p8duopoly  11 x 23        : The Game matrix for Patient Game 8 in duopoly
*  rawdata    136 x 25       : Raw data
*  choicedata 136*24*11 x 10 : Exppanded raw data including experimental parameters for each alternative in each game


 
