# Supplementary material for: Data from an incentivized laboratory experiment on strategic medical choices
Source: Data Brief. 2021 Mar 3;35:106926. doi: 10.1016/j.dib.2021.106926 (PMC7988277; doi:10.1016/j.dib.2021.106926)
Supplement: Supplementary Data S2 — Raw data. Supplementary Raw Research Data. This is open data under the CC BY license http://creativecommons.org/licenses/by/4.0/ [file mmc2.xls]

## Sheet: Sheet1
id	quality_choice1	quality_choice2	quality_choice3	quality_choice4	quality_choice5	quality_choice6	quality_choice7	quality_choice8	quality_choice9	quality_choice10	quality_choice11	quality_choice12	quality_choice13	quality_choice14	quality_choice15	quality_choice16	quality_choice17	quality_choice18	quality_choice19	quality_choice20	quality_choice21	quality_choice22	quality_choice23	quality_choice24
1	3	4	4	4	3	4	4	4	7	8	8	9	7	8	9	9	9	10	10	10	9	10	10	10
2	1	1	1	1	1	1	1	1	6	7	6	7	6	7	7	7	8	9	9	9	8	9	9	9
3	0	3	2	2	1	2	3	2	7	8	9	10	6	8	10	10	8	10	10	10	8	10	10	10
4	10	10	10	10	10	10	10	10	10	10	10	10	10	10	10	10	10	10	10	10	10	10	10	10
5	5	4	7	6	5	5	7	7	7	5	7	7	5	5	7	7	5	5	7	7	5	8	8	8
6	4	5	8	7	4	4	7	6	5	5	4	7	5	7	8	10	7	9	10	10	7	10	10	10
7	2	2	2	2	2	2	3	3	5	6	8	8	7	8	10	10	8	9	10	10	8	9	10	10
8	7	8	10	10	7	7	10	10	7	8	9	9	7	8	10	10	7	8	9	9	7	8	10	10
9	4	4	4	4	4	4	4	4	7	7	7	7	7	7	7	7	8	8	8	8	8	8	8	8
10	0	0	0	0	0	0	0	0	7	8	8	10	8	8	10	10	8	8	10	10	9	10	10	10
11	6	7	6	6	8	8	6	8	7	8	8	7	8	8	8	8	9	9	9	9	9	9	9	9
12	4	6	8	8	7	8	10	8	7	8	8	8	6	8	10	10	8	8	9	8	7	8	10	10
13	4	4	6	4	4	4	4	6	5	7	8	8	6	6	9	8	8	8	9	9	7	8	10	10
14	5	7	8	7	6	7	8	8	9	9	9	9	8	8	9	8	7	10	10	10	7	9	10	10
15	3	5	4	3	7	8	8	7	7	7	8	8	4	5	7	9	7	6	7	8	5	6	8	5
16	5	4	5	5	5	6	5	2	6	7	7	6	7	7	7	8	7	8	9	9	8	8	10	10
17	3	3	2	3	3	3	3	3	3	3	3	3	4	4	3	4	3	3	7	7	7	7	7	7
18	0	1	2	3	3	4	3	5	6	6	6	7	6	6	8	8	9	10	10	10	10	10	10	10
19	3	1	4	2	2	2	2	2	6	5	8	7	5	7	9	7	6	9	10	10	6	8	10	10
20	4	5	4	5	4	3	3	6	7	8	8	9	6	8	10	10	8	9	9	10	8	8	10	10
21	6	6	10	8	7	8	8	10	6	6	10	8	7	8	9	10	6	6	10	8	7	8	8	10
22	5	5	7	4	3	3	6	5	6	7	8	8	5	7	9	9	6	7	9	9	7	8	10	10
23	1	6	7	7	6	8	7	8	7	7	8	8	7	7	8	8	8	8	9	9	8	8	9	9
24	5	6	6	5	4	4	5	5	6	5	9	9	7	7	10	10	7	8	8	9	7	8	10	10
25	5	6	8	6	6	6	9	8	8	9	9	9	8	9	10	10	8	8	9	9	8	9	10	10
26	5	4	7	6	5	6	7	6	7	7	7	7	7	7	7	7	8	8	8	8	8	8	8	8
27	2	2	2	3	3	3	2	2	7	8	8	8	7	7	9	8	8	8	9	9	8	9	10	10
28	4	5	5	5	4	5	5	6	4	5	5	6	5	5	6	6	7	8	9	9	7	8	9	9
29	3	3	2	3	2	2	4	2	7	7	8	8	6	7	9	8	9	10	10	10	9	10	10	10
30	3	0	1	2	1	3	3	1	5	6	7	9	7	7	9	8	8	8	8	7	6	7	8	8
31	4	5	7	6	4	4	7	5	7	7	8	9	7	7	9	9	10	10	10	10	10	10	10	10
32	8	7	10	9	8	9	9	10	8	10	10	10	8	9	10	10	8	10	10	9	8	9	10	10
33	1	1	0	1	0	0	2	0	4	8	9	8	8	7	7	8	10	10	10	10	10	10	10	10
34	7	8	9	8	7	8	8	8	8	9	9	9	8	8	9	9	8	9	10	10	8	9	9	9
35	6	7	7	7	7	7	8	8	7	7	8	8	7	7	8	8	7	8	8	8	7	7	8	9
36	0	1	0	0	0	2	2	2	5	6	6	6	5	6	7	7	8	8	9	9	8	9	10	10
37	4	5	6	5	3	4	6	5	6	7	6	8	5	5	9	7	8	8	8	9	8	8	10	9
38	3	4	7	7	4	5	8	8	7	8	7	8	7	4	9	6	6	9	8	8	6	7	10	9
39	5	7	7	8	6	7	10	7	7	10	8	8	7	5	10	8	8	9	10	10	5	10	10	10
40	5	3	3	0	0	3	3	5	7	8	6	7	7	7	8	7	8	8	8	8	8	8	8	8
41	2	2	3	3	1	2	3	3	7	8	9	9	7	8	10	10	7	5	9	9	7	8	8	9
42	5	6	7	5	4	6	6	4	6	6	8	8	6	6	7	10	9	9	10	10	9	9	10	10
43	3	3	3	3	3	3	3	3	7	7	9	9	8	8	10	10	8	8	9	9	8	9	10	10
44	5	7	3	5	3	3	7	3	5	5	4	6	6	5	7	6	8	10	9	8	8	9	9	9
45	5	6	3	7	5	6	8	8	6	7	8	7	6	6	8	8	6	7	7	8	5	6	8	8
46	5	7	9	7	6	7	10	9	8	8	9	10	7	9	10	10	8	10	10	10	8	10	10	10
47	6	6	7	8	7	8	8	10	8	7	10	9	8	10	10	10	8	8	10	10	8	9	10	10
48	6	10	8	7	9	10	10	6	9	10	9	10	8	9	10	9	9	10	10	10	8	9	10	10
49	6	7	7	7	7	7	5	8	7	7	8	8	7	7	9	9	8	7	8	8	6	7	9	8
50	6	5	10	8	5	8	0	0	4	6	6	2	3	3	10	10	9	10	10	10	8	10	10	10
51	4	5	6	4	6	6	8	7	6	6	7	7	6	6	9	9	9	9	10	10	8	9	10	10
52	7	7	3	5	2	3	7	3	10	10	10	10	5	7	10	10	7	10	10	10	8	9	10	10
53	5	6	5	6	5	4	5	4	6	7	7	7	5	6	7	8	8	7	9	9	8	8	9	9
54	0	0	0	0	0	0	0	5	5	8	7	7	7	7	7	7	7	8	8	8	7	8	9	9
55	4	5	5	6	4	5	6	6	5	6	7	10	7	8	10	10	8	10	10	10	7	8	10	10
56	0	2	2	0	0	0	1	0	8	9	9	10	6	8	10	10	10	10	10	10	9	10	10	10
57	7	8	7	7	7	8	8	8	9	10	9	10	8	8	10	10	9	10	10	10	8	10	10	10
58	5	5	5	5	5	5	6	8	9	8	8	8	7	8	10	10	7	8	7	8	8	8	9	8
59	7	6	8	7	6	7	8	9	8	8	8	8	7	8	8	9	9	10	10	10	8	8	10	10
60	7	6	5	7	6	5	7	6	9	9	9	9	9	9	9	9	9	8	9	9	8	9	8	9
61	7	3	4	4	4	4	0	1	8	10	9	10	8	9	10	10	8	7	10	10	8	9	10	10
62	7	8	6	9	7	9	8	9	10	10	9	10	8	8	9	9	8	10	10	10	9	10	10	10
63	7	10	10	10	9	10	10	10	7	9	9	9	6	7	10	9	9	10	10	10	7	10	10	10
64	5	5	10	7	7	7	10	10	7	8	10	10	7	8	10	10	6	6	8	10	6	7	10	10
65	0	2	1	4	5	3	6	8	9	8	10	9	8	9	10	9	9	10	9	8	8	9	9	8
66	3	4	5	5	4	4	5	5	8	9	9	10	8	8	10	10	7	6	8	8	6	7	8	7
67	5	6	8	6	7	6	9	10	8	8	7	8	8	7	8	7	6	7	8	8	7	7	10	10
68	5	5	5	5	4	5	6	4	7	8	8	9	6	8	10	10	6	8	7	7	7	8	10	10
69	0	0	2	3	0	0	3	3	8	10	9	10	8	9	10	9	6	7	8	7	7	7	8	9
70	5	4	6	7	5	7	8	8	8	9	8	10	8	8	9	9	7	9	8	9	7	8	9	8
71	3	6	5	3	8	3	7	5	5	4	4	5	4	5	5	5	7	8	8	6	7	6	8	7
72	6	7	9	8	7	7	8	9	8	8	8	9	7	8	9	9	9	10	10	10	9	9	10	10
73	7	8	8	8	7	8	9	9	8	9	8	10	8	9	10	10	8	9	9	9	8	9	9	9
74	1	2	0	0	1	1	0	0	9	9	8	7	9	8	8	9	5	3	0	0	5	3	7	8
75	5	6	8	5	6	8	1	7	9	9	9	10	7	8	10	10	7	8	9	6	8	5	10	10
76	0	0	0	0	0	0	2	0	9	9	9	10	8	8	10	10	8	8	8	9	9	9	9	9
77	3	3	2	3	3	3	3	3	8	10	10	10	8	10	10	10	7	8	8	9	9	8	10	10
78	4	5	6	3	4	5	6	5	8	9	9	9	9	9	9	9	9	9	9	9	8	9	9	9
79	4	5	7	7	4	5	8	8	6	7	9	9	7	7	9	9	4	6	8	8	5	6	9	9
80	0	0	1	1	1	1	2	2	9	10	10	10	9	10	10	10	6	8	10	10	9	10	10	10
81	6	8	8	5	7	8	8	7	9	9	10	10	8	8	10	10	7	9	9	10	8	9	10	10
82	2	0	1	0	2	3	1	6	9	10	10	10	8	9	10	10	7	8	7	9	7	8	10	10
83	1	2	4	4	3	3	4	4	8	9	8	10	7	8	10	10	7	6	8	7	7	7	9	9
84	3	6	9	7	7	9	6	3	7	10	10	7	7	10	10	10	9	10	9	9	7	10	9	10
85	6	6	8	7	7	7	7	8	8	8	9	9	7	8	9	9	9	9	8	9	9	9	10	10
86	1	1	0	1	0	0	0	0	7	8	8	5	5	7	8	10	8	9	10	9	7	8	10	10
87	0	3	3	4	4	3	3	3	6	8	8	8	6	6	8	9	9	10	10	10	9	9	10	10
88	5	5	7	7	5	5	7	7	7	8	9	8	8	8	9	9	9	8	9	10	8	9	10	10
89	0	0	0	0	0	0	0	0	7	8	8	8	7	8	8	8	8	9	9	9	8	9	10	9
90	1	1	2	3	2	2	3	2	7	9	7	8	5	7	8	8	9	10	10	10	8	8	10	10
91	0	0	0	0	0	0	0	0	5	4	6	5	5	4	4	6	9	8	9	10	8	10	10	10
92	6	6	9	7	6	7	7	8	7	7	8	9	7	7	9	9	7	7	8	8	7	7	8	8
93	7	7	7	7	7	8	7	7	6	7	8	7	6	7	8	8	8	8	9	8	7	8	10	9
94	1	1	0	0	0	0	0	0	7	8	8	7	7	8	9	10	8	9	9	10	7	8	10	10
95	0	0	0	0	0	0	0	0	7	8	10	10	7	8	10	8	7	9	10	10	8	9	10	10
96	6	7	8	8	7	7	9	9	6	7	7	7	6	7	9	8	9	8	10	10	8	9	10	10
97	3	3	4	2	3	4	1	4	7	8	6	9	6	7	10	9	9	10	9	9	8	8	10	7
98	7	8	6	7	7	6	8	6	7	7	9	9	7	7	10	10	8	9	9	9	8	8	8	9
99	1	6	3	7	4	5	9	2	5	4	5	6	5	6	7	5	9	9	9	10	8	8	10	10
100	3	3	4	4	3	3	5	5	8	9	10	9	8	10	10	9	9	10	10	9	8	9	10	9
101	0	0	0	0	0	0	0	0	8	8	10	10	8	8	10	10	8	9	10	10	8	9	10	10
102	0	0	0	0	0	0	0	0	7	9	10	10	5	10	10	10	8	8	9	9	7	8	10	10
103	0	0	0	0	0	0	0	0	7	6	7	7	5	6	8	8	8	10	10	10	8	9	10	10
104	3	3	5	4	3	3	5	5	6	7	7	8	6	6	10	8	8	10	9	10	9	10	10	10
105	0	0	0	0	0	0	0	0	6	7	7	8	7	7	10	9	8	8	9	9	8	9	10	10
106	5	6	7	7	6	5	8	8	3	5	7	8	7	6	7	7	8	8	7	7	5	8	9	10
107	5	3	4	2	3	2	2	2	3	10	5	5	5	7	10	6	8	9	10	10	7	9	9	10
108	4	6	5	5	3	3	4	2	6	6	4	7	5	8	10	10	7	9	10	10	8	10	10	10
109	7	8	5	7	5	5	8	6	8	10	8	9	7	9	10	8	8	9	7	8	7	8	10	8
110	1	0	1	1	1	1	1	1	9	9	10	9	8	10	10	10	6	8	7	9	7	8	10	6
111	0	0	0	0	0	0	0	0	6	7	8	8	7	7	8	8	3	6	6	6	6	6	6	6
112	0	0	0	0	0	0	0	0	7	8	9	10	7	8	10	10	6	7	8	8	6	7	10	10
113	6	7	7	8	6	7	8	8	6	8	10	10	7	10	10	10	8	8	9	10	7	10	10	10
114	1	2	0	7	4	0	5	2	9	9	8	8	8	8	10	8	7	10	9	10	8	9	10	9
115	5	6	7	7	5	6	8	6	8	9	10	10	8	9	10	10	7	10	10	10	8	10	10	10
116	1	0	0	0	0	0	0	2	7	8	9	8	6	8	9	9	7	10	9	10	8	8	10	10
117	5	5	7	5	5	5	5	6	9	10	10	10	7	9	10	10	8	8	8	8	7	7	10	10
118	3	4	5	5	3	4	5	5	6	7	7	7	6	7	7	7	7	7	7	7	6	6	6	7
119	6	7	9	2	3	4	5	5	7	8	10	2	8	6	10	7	6	6	10	10	9	9	10	10
120	10	10	10	10	10	10	10	10	10	10	10	10	10	10	10	10	10	10	10	10	10	10	10	10
121	4	6	6	5	5	5	5	5	6	6	6	6	6	6	6	6	5	6	6	6	5	6	6	6
122	7	5	7	7	8	3	6	3	8	9	10	10	8	9	10	10	7	10	10	9	7	10	10	10
123	0	1	0	0	0	0	0	0	9	9	9	10	10	9	10	10	9	9	10	10	8	9	10	10
124	7	8	8	6	7	5	8	9	8	9	9	9	7	9	9	9	6	5	7	8	5	7	9	10
125	9	10	10	10	9	10	10	10	9	10	10	10	9	10	10	10	9	9	10	10	9	9	10	10
126	8	9	10	9	8	9	10	10	9	10	10	10	9	10	10	10	5	7	6	10	8	9	10	9
127	9	10	10	10	9	10	10	10	9	10	10	10	9	10	10	10	9	10	10	10	9	10	10	10
128	0	0	0	0	0	0	0	0	9	10	10	10	0	0	0	1	7	9	10	9	8	9	10	10
129	3	3	3	3	3	3	3	3	8	9	9	10	7	8	10	10	8	10	8	9	8	9	10	10
130	5	2	4	8	2	3	9	2	2	4	3	2	5	4	1	6	4	6	8	2	5	4	3	6
131	0	0	0	0	0	0	0	0	9	7	10	10	8	9	10	10	9	8	9	9	8	10	10	9
132	0	0	0	0	0	0	0	0	7	8	9	9	7	8	10	10	7	8	9	9	7	8	9	9
133	5	8	7	7	5	6	8	8	8	8	9	9	7	8	10	10	8	9	10	10	8	9	10	10
134	6	6	8	7	6	7	8	10	9	10	9	10	7	9	10	10	7	8	9	8	7	7	10	8
135	6	4	7	5	3	6	5	6	6	9	8	8	7	5	8	7	9	10	10	10	8	8	10	10
136	3	6	5	5	6	5	4	5	5	3	3	0	4	5	6	8	8	9	10	7	7	6	5	4
